# Supplementary material for: Factors Influencing Online Mental Health Forum Use for People from Ethnic Minority Backgrounds in the United Kingdom: A Mixed Methods Study
Source: Int J Environ Res Public Health. 2025 Oct 28;22(11):1638. doi: 10.3390/ijerph22111638 (PMC12652167; doi:10.3390/ijerph22111638)
Supplement: Supplementary file 1 [file ijerph-22-01638-s001.zip]

Archive with 1 entries (1 files):
- ijerph-3746200-supplementary.pdf
